# Supplementary material for: Chromatin accessibility and transcriptome integrative analysis revealed AP-1-mediated genes potentially modulate histopathology features in psoriasis
Source: Clin Epigenetics. 2022 Mar 11;14:38. doi: 10.1186/s13148-022-01250-6 (PMC8917665; doi:10.1186/s13148-022-01250-6)
Supplement: Supplementary file 6 — Additional file 6: Table S1. BETA finding for 408 upregulated genes and expression profiles from our RNA-seq and GSE30999. [file 13148_2022_1250_MOESM6_ESM.xlsx]

## Sheet: Galaxy372-(BETA_direct_targets_
Supplementary Table 1. BETA findingd for 408 upregulated genes and expression profiles from both our transcriptome sequencing data and GSE30999
Outcome is yield by BETA								PRJNA686863			GSE30999		Fra1-target
Chromosome	txStart1	txEnd2	refseqID3	rank product4	Strands	GeneSymbol		P	logFC5		P	logFC
chr4	40337345	40357234	NM_017581	5.25e-05	+	CHRNA9		5e-05	3.21417		2.11e-48	5.08	yes
chr22	50986461	50989452	NM_138433	5.71e-07	+	KLHDC7B		5e-05	3.91073		1.4e-36	4.76	yes
chr6	35310334	35395968	NM_001171818	9.07e-05	+	PPARD		5e-05	1.19293		1.02e-48	4.1	yes
chr22	32439018	32509011	NM_000343	4.34e-05	+	SLC5A1		5e-05	2.54027		2.19e-38	3.91	yes
chr14	71108503	71142077	NM_015351	0.000142	+	TTC9		5e-05	1.48349		5.82e-41	3.65	yes
chr12	57316937	57328189	NM_148897	3.85e-05	-	SDR9C7		5e-05	2.41629		1.08e-25	3.39	yes
chr11	34642587	34684834	NM_001206615	3.25e-05	+	EHF		5e-05	1.79261		1.49e-22	3.09	yes
chr19	11200037	11244505	NM_000527	3.14e-06	+	LDLR		5e-05	1.66784		1.75e-34	2.85	yes
chr2	192110106	192290115	NM_001130158	0.000176	+	MYO1B		5e-05	0.884836		5.66e-37	2.74	yes
chr6	88384577	88411985	NM_018064	4.51e-05	-	AKIRIN2		5e-05	0.845929		8.78e-34	2.64	yes
chr20	30193085	30194317	NM_002165	2.34e-05	+	ID1		5e-05	0.573008		2.1e-27	2.61	yes
chr8	56792385	56925006	NM_001111097	0.000176	+	LYN		5e-05	1.60499		6.03e-38	2.51	yes
chr16	9185536	9213555	NM_014117	2.8e-05	+	C16orf72		5e-05	0.73733		3.58e-27	2.42	yes
chr9	37915894	38069210	NM_003028	0.000152	-	SHB		5e-05	1.09423		4.37e-36	2.35	yes
chr2	37064840	37193615	NM_003162	0.000179	-	STRN		5e-05	0.852562		1.27e-28	2.28	yes
chr3	182511290	182639421	NM_014616	0.000104	+	ATP11B		5e-05	1.07085		1.09e-23	2.19	yes
chr16	82181766	82203829	NM_005792	0.00012	-	MPHOSPH6		5e-05	2.34137		1.11e-29	2.14	yes
chr8	126010719	126034525	NM_003129	0.000153	+	SQLE		5e-05	1.86099		2.08e-26	2.07	yes
chr1	28585962	28609002	NM_031459	0.000102	+	SESN2		5e-05	0.723998		3.69e-35	1.93	yes
chr2	204801470	204826298	NM_012092	0.000181	+	ICOS		5e-05	2.19313		1.61e-20	1.85	yes
chr8	8641998	8751131	NM_004225	0.000139	-	MFHAS1		5e-05	1.39543		2.08e-20	1.85	yes
chr6	84569369	84670146	NM_016230	9.65e-05	+	CYB5R4		5e-05	1.17258		8.04e-25	1.83	yes
chr11	19245609	19263167	NM_001256371	2.63e-05	-	E2F8		5e-05	2.06306		1.11e-19	1.68	yes
chr5	38845959	38886759	NM_001168355	5.71e-05	+	OSMR		5e-05	1.22541		1.56e-14	1.63	yes
chr17	4172511	4269969	NM_003342	9.39e-05	-	UBE2G1		5e-05	0.830733		2.87e-52	1.6	yes
chr3	58178352	58196730	NM_001256560	4.68e-05	-	DNASE1L3		5e-05	1.32425		1.13e-24	1.56	yes
chr3	13357729	13461819	NM_024923	0.000106	-	NUP210		5e-05	1.14215		4.98e-17	1.5	yes
chr10	5566851	5568231	NM_005185	0.000147	+	CALML3		5e-05	1.1425		1.99e-18	1.46	yes
chr11	117771355	117800168	NM_001077263	0.000134	-	TMPRSS13		5e-05	0.721082		3.79e-18	1.43	yes
chr7	26331514	26413949	NM_001199835	0.000171	+	SNX10		5e-05	1.48197		1.14e-13	1.35	yes
chrX	41193414	41209540	NM_001193416	0.000166	+	DDX3X		5e-05	0.697977		3.26e-08	1.23	yes
chr4	10441503	10459032	NM_053042	0.000178	-	ZNF518B		5e-05	0.799109		4.61e-30	1.17	yes
chr3	152880000	152888413	NM_002886	0.000173	+	RAP2B		5e-05	1.24287		2.12e-12	1.17	yes
chr9	114659045	114697654	NM_003358	2.48e-05	+	UGCG		5e-05	1.73114		1.07e-12	1.07	yes
chrX	38660684	38665783	NM_001098790	0.00018	+	MID1IP1		5e-05	0.768352		1.17e-13	1.06	yes
chr15	65442783	65477563	NM_006660	9.36e-05	-	CLPX		5e-05	1.25456		6e-38	0.931	yes
chr17	78109012	78120982	NM_014740	9.85e-05	-	EIF4A3		5e-05	1.2202		1.81e-34	0.91	yes
chr22	31644347	31673624	NM_001031801	7.76e-05	+	LIMK2		5e-05	0.550741		1.9e-17	0.867	yes
chr1	181057637	181059979	NM_016545	0.000138	+	IER5		5e-05	0.830764		2.88e-23	0.84	yes
chr3	45123765	45187914	NM_022842	5.71e-06	-	CDCP1		5e-05	0.972983		1.2e-14	0.815	yes
chr19	33865429	33873592	NM_001252296	4.57e-05	+	CEBPG		5e-05	0.639918		3.25e-31	0.81	yes
chr11	101981191	102104154	NM_001130145	0.000177	+	YAP1		5e-05	0.65357		5.22e-25	0.784	yes
chr3	128444978	128533641	NM_004637	9.79e-05	+	RAB7A		5e-05	0.577155		0.0109	0.77	yes
chr6	138188324	138204451	NM_001270507	0.000104	+	TNFAIP3		5e-05	0.875622		1.9e-10	0.743	yes
chr4	99799606	99850243	NM_001130678	6.62e-05	-	EIF4E		5e-05	1.19942		7.38e-14	0.728	yes
chr2	151324706	151344209	NM_001254738	5.37e-05	-	RND3		5e-05	1.37073		4.14e-24	0.705	yes
chr14	51955838	52197444	NM_001042481	0.00014	+	FRMD6		5e-05	0.630755		5.2e-10	0.637	yes
chr10	27035524	27150016	NM_001012750	0.00018	-	ABI1		5e-05	0.638544		4.51e-15	0.552	yes
chr10	85899184	85913311	NM_014394	1.68e-05	+	GHITM		5e-05	0.63935		1.75e-07	0.481	yes
chr14	31569320	31676729	NM_015382	0.000133	-	HECTD1		5e-05	0.769531		0.000496	0.441	yes
chr17	39078947	39093895	NM_001282433	0.000134	-	KRT23		5e-05	0.589102		8.92e-06	0.426	yes
chr7	77469446	77586821	NM_001127357	8.7e-05	+	PHTF2		5e-05	0.590937		1.38e-08	0.417	yes
chr10	63808969	63856707	NM_001244638	7.25e-05	+	ARID5B		5e-05	0.572763		7.52e-07	0.341	yes
chr6	18224399	18264799	NM_001134709	0.000134	-	DEK		5e-05	0.635575		6.54e-05	0.126	yes
chr3	150126121	150177905	NM_001303264	0.000174	+	TSC22D2		5e-05	0.653942		0.00105	0.0435	yes
chr9	75136716	75451267	NM_138691	4.02e-05	+	TMC1		5e-05	3.6829		0.87	0.000588	yes
chr1	153084599	153085991	NM_001014450	2.85e-06	-	SPRR2F		5e-05	8.71713		#N/A	#N/A	yes
chr1	153346183	153348075	NM_005621	2.85e-07	-	S100A12		5e-05	7.23214		3.31e-84	9.8	no
chr11	59620280	59634041	NM_001062	3.51e-05	-	TCN1		5e-05	5.15328		9.65e-71	8.66	no
chr1	153388999	153395701	NM_176823	8.56e-07	+	S100A7A		5e-05	8.06098		1.13e-67	8.22	no
chr12	121458094	121477045	NM_001261825	0.00015	-	OASL		5e-05	4.58632		3.54e-74	7.95	no
chr4	68686593	68749716	NM_004262	4.11e-05	-	TMPRSS11D		5e-05	6.65442		2.21e-78	7.64	no
chr9	74764266	74867140	NM_001242505	0.000145	+	GDA		5e-05	5.73298		5.39e-61	7.4	no
chr2	143635194	143747106	NM_001032998	3.42e-06	+	KYNU		5e-05	4.29415		4.44e-78	7.31	no
chr2	228678557	228682280	NM_001130046	4.99e-05	+	CCL20		5e-05	3.52994		4.4e-46	6.02	no
chr4	84213613	84256034	NM_001098540	0.000125	-	HPSE		5e-05	3.34159		1.35e-48	5.96	no
chr19	51461887	51472047	NM_001012964	5.99e-06	-	KLK6		5e-05	3.98602		6.49e-31	5.74	no
chr6	133001996	133035194	NM_004666	5.76e-05	-	VNN1		5e-05	2.89512		1.25e-57	5.69	no
chr19	46733008	46734500	NM_198541	0.000133	+	IGFL1		5e-05	5.39159		1.91e-44	5.54	no
chr10	6469104	6622263	NM_001242413	0.000108	-	PRKCQ		5e-05	2.64678		6.87e-54	5.52	no
chr9	130911731	130915734	NM_005564	1.37e-05	+	LCN2		5e-05	4.56894		1.1e-36	5.52	no
chr18	61322430	61329197	NM_006919	5.45e-05	-	SERPINB3		5e-05	7.14038		2.26e-45	5.51	no
chr2	113735595	113743249	NM_001278568	1.71e-05	+	IL36G		5e-05	5.384		9.04e-46	5.5	no
chr9	100615536	100618997	NM_004473	0.000138	+	FOXE1		5e-05	2.75703		9.64e-56	5.48	no
chr12	27485786	27578746	NM_001248002	2.28e-06	+	ARNTL2		5e-05	2.52896		2.9e-55	5.43	no
chr7	123485222	123517531	NM_012269	1.66e-05	+	HYAL4		5e-05	3.10433		2.74e-62	5.36	no
chr10	85933553	85945050	NM_207373	2.57e-06	+	C10orf99		5e-05	4.94941		7.18e-35	5.25	no
chr2	31557187	31637611	NM_000379	2.65e-05	-	XDH		5e-05	3.12237		3.85e-44	5.13	no
chr14	24718319	24732416	NM_000359	5.42e-06	-	TGM1		5e-05	2.58757		5.44e-61	5.1	no
chr8	124194265	124222319	NM_001288587	1.54e-05	+	FAM83A		5e-05	2.05387		1.79e-45	4.97	no
chrX	2958274	3030770	NM_001201538	0.000111	+	ARSF		5e-05	3.16759		2.87e-52	4.89	no
chr12	10269375	10282868	NM_022570	1.43e-05	-	CLEC7A		5e-05	2.40903		1.47e-51	4.87	no
chr11	117947726	117990556	NM_001083947	0.00011	+	TMPRSS4		5e-05	3.41285		4.6e-42	4.82	no
chr12	113344738	113357712	NM_001032409	0.000141	+	OAS1		5e-05	2.95129		2.11e-44	4.8	no
chr4	122052563	122137782	NM_001128843	0.00017	-	TNIP3		5e-05	5.47081		4.22e-29	4.51	no
chr12	113416273	113426610	NM_001032731	5.17e-05	+	OAS2		5e-05	3.47255		6.42e-46	4.46	no
chr21	39628619	39673746	NM_001276435	7.19e-05	+	KCNJ15		5e-05	2.46972		3.03e-39	4.43	no
chr7	105888731	105925638	NM_005746	0.000119	-	NAMPT		5e-05	2.4763		7.57e-47	4.4	no
chr3	196295724	196315930	NM_001105573	4.97e-05	+	FBXO45		5e-05	2.01428		1.05e-38	4.24	no
chr14	94843083	94855153	NM_000295	5.37e-05	-	SERPINA1		5e-05	2.12245		2.14e-37	4.23	no
chr5	150632612	150649953	NM_000405	8.56e-05	+	GM2A		5e-05	2.22371		1.14e-38	4.14	no
chr16	69139466	69151570	NM_001199280	0.000142	+	HAS3		5e-05	2.97346		1.09e-32	4.11	no
chr3	187086167	187089369	NM_022147	7.16e-05	+	RTP4		5e-05	2.10422		2.26e-44	4.1	no
chr2	169929084	169952677	NM_001142270	5.17e-05	+	DHRS9		5e-05	1.33354		1.27e-25	4.1	no
chr14	80663867	80697397	NM_000793	9.19e-05	-	DIO2		5e-05	1.37467		1.34e-35	3.93	no
chr3	111311746	111314182	NM_024508	2.97e-05	-	ZBED2		5e-05	2.03344		8.68e-31	3.91	no
chr1	111770280	111786062	NM_001025197	4.74e-05	+	CHI3L2		5e-05	3.17242		1.28e-33	3.88	no
chr1	153302596	153321317	NM_020393	1.48e-05	-	PGLYRP4		5e-05	1.90836		2.35e-46	3.81	no
chr19	43919034	43922767	NM_001130011	0.000114	+	TEX101		5e-05	3.8789		6.94e-41	3.75	no
chr1	160708846	160724608	NM_001282588	0.000148	+	SLAMF7		5e-05	2.0816		3.28e-38	3.65	no
chr12	113376237	113411055	NM_006187	5.31e-05	+	OAS3		5e-05	3.39854		2.5e-45	3.64	no
chr12	51745832	51785200	NM_007210	1.57e-05	-	GALNT6		5e-05	2.0958		5.38e-42	3.64	no
chr18	29027731	29058665	NM_001944	2e-06	+	DSG3		5e-05	2.2714		5.02e-38	3.6	no
chr5	139712427	139726188	NM_001945	1.2e-05	-	HBEGF		5e-05	1.70812		7.84e-38	3.59	no
chr1	53708040	53793821	NM_001018054	7.13e-05	-	LRP8		5e-05	1.93118		2.01e-47	3.58	no
chr15	70340129	70390256	NM_001105192	0.000169	-	TLE3		5e-05	1.12777		3.23e-55	3.51	no
chr8	42032235	42065194	NM_000930	0.000157	-	PLAT		5e-05	1.81019		4.95e-33	3.49	no
chr1	155867598	155881193	NM_001256820	3.71e-05	-	RIT1		5e-05	0.718473		3.08e-41	3.35	no
chr1	230457391	230561674	NM_001258311	0.000153	-	PGBD5		5e-05	2.22589		4.72e-39	3.34	no
chr1	43391045	43424847	NM_006516	0.000168	-	SLC2A1		5e-05	1.04481		1.99e-33	3.34	no
chr20	52769987	52790516	NM_000782	0.000145	-	CYP24A1		5e-05	4.02875		4.1e-41	3.33	no
chr11	18720281	18726332	NM_153347	0.000133	+	TMEM86A		5e-05	1.90941		8.47e-29	3.18	no
chr21	42792484	42831141	NM_001144925	2.6e-05	+	MX1		5e-05	3.07691		7.17e-52	3.12	no
chr12	88429267	88443937	NM_001009894	6.82e-05	+	C12orf29		5e-05	1.2803		2.28e-40	3.07	no
chr2	70142172	70170076	NM_001202513	0.000181	+	MXD1		5e-05	2.27427		1.06e-38	3.07	no
chr19	42891170	42894444	NM_032488	2.14e-05	-	CNFN		5e-05	2.97885		1.23e-32	3.07	no
chr18	33690962	33709357	NM_001099406	8.22e-05	-	SLC39A6		5e-05	1.50285		1.28e-20	3.01	no
chr16	8946798	8962258	NM_001042476	0.000124	-	CARHSP1		5e-05	2.19574		3.15e-40	2.97	no
chr20	2276612	2321725	NM_003245	0.000181	+	TGM3		5e-05	2.71204		1.48e-27	2.92	no
chr10	81107219	81115089	NM_005729	1.51e-05	+	PPIF		5e-05	1.63888		2.86e-31	2.9	no
chr12	8997599	9029381	NM_001282424	0.000135	+	A2ML1		5e-05	2.29831		1.75e-33	2.89	no
chr19	49199227	49209191	NM_000511	0.000171	+	FUT2		5e-05	2.03338		2.61e-46	2.88	no
chr10	91152302	91166244	NM_001270927	6.96e-05	+	IFIT1		5e-05	2.56529		8.79e-33	2.84	no
chr1	161228516	161255240	NM_001102566	7.45e-05	+	PCP4L1		5e-05	2.11479		3.53e-17	2.82	no
chr2	113816684	113822320	NM_012275	0.000103	+	IL36RN		5e-05	3.3022		7.97e-35	2.8	no
chr17	74620837	74639920	NM_001289107	6.22e-05	-	ST6GALNAC1		5e-05	1.33002		1.84e-26	2.8	no
chr1	152486977	152488481	NM_019060	0.000107	+	CRCT1		5e-05	1.51733		1.2e-21	2.8	no
chr11	65554504	65564690	NM_004561	6.31e-05	+	OVOL1		5e-05	1.41289		1.34e-35	2.74	no
chr5	892968	909047	NM_001166260	0.000129	+	TRIP13		5e-05	1.68779		2.12e-36	2.69	no
chr22	36649116	36663577	NM_001136540	0.000151	+	APOL1		5e-05	1.7025		1.12e-37	2.68	no
chr18	9708227	9862553	NM_006868	2.45e-05	+	RAB31		5e-05	1.26672		3.21e-27	2.63	no
chrX	30671475	30749577	NM_000167	7.85e-05	+	GK		5e-05	1.9773		1.17e-34	2.62	no
chr17	48610047	48621111	NM_017957	4.39e-05	+	EPN3		5e-05	1.49507		3.76e-47	2.6	no
chr6	111408780	111544606	NM_018593	0.000163	+	SLC16A10		5e-05	2.08088		2.06e-27	2.6	no
chr20	4129425	4168394	NM_001270691	0.000112	+	SMOX		5e-05	1.65656		9.64e-40	2.56	no
chr19	30302900	30315215	NM_001238	0.000136	+	CCNE1		5e-05	2.42738		1.03e-43	2.54	no
chr1	28473676	28503455	NM_000952	1.63e-05	-	PTAFR		5e-05	1.82088		3.57e-39	2.53	no
chr7	26191846	26226756	NM_004289	0.000125	+	NFE2L3		5e-05	1.49901		1.43e-21	2.49	no
chr9	100846634	100881635	NM_014788	0.000163	-	TRIM14		5e-05	1.70784		2.58e-28	2.46	no
chr5	72416387	72427644	NM_001161342	2e-05	+	TMEM171		5e-05	2.83858		1.77e-32	2.43	no
chr20	43752066	43753106	NM_080869	3.48e-05	-	WFDC12		5e-05	2.23368		6.27e-11	2.43	no
chr6	2832565	2842283	NM_030666	0.000132	-	SERPINB1		5e-05	2.17247		4.7e-41	2.41	no
chr16	27325229	27376099	NM_000418	5.42e-06	+	IL4R		5e-05	1.63974		2.96e-32	2.41	no
chr14	91698875	91710852	NM_001177676	2.94e-05	-	GPR68		5e-05	1.71541		2.96e-44	2.4	no
chr11	119039421	119054726	NM_001282143	5.28e-05	+	NLRX1		5e-05	1.32782		3.66e-43	2.4	no
chr21	42733949	42780869	NM_002463	5.85e-05	+	MX2		5e-05	1.89326		1.21e-24	2.39	no
chr10	91092235	91100725	NM_001031683	0.000174	+	IFIT3		5e-05	2.54669		1.69e-36	2.38	no
chr17	7975953	7991021	NM_001139	9.13e-06	-	ALOX12B		5e-05	2.44799		4.8e-30	2.34	no
chr11	2949502	2950650	NM_003311	8.19e-05	-	PHLDA2		5e-05	1.26801		1.09e-27	2.34	no
chr6	132617193	132722673	NM_015529	0.000112	-	MOXD1		5e-05	1.54606		9.46e-34	2.33	no
chr9	131102838	131123749	NM_005094	8.85e-05	+	SLC27A4		5e-05	0.935251		1.08e-26	2.27	no
chr19	2428162	2456966	NM_032737	0.000178	-	LMNB2		5e-05	1.11334		2.03e-32	2.25	no
chr16	50733260	50766988	NM_001293557	1.71e-06	+	NOD2		5e-05	2.27268		2.59e-40	2.24	no
chr19	3136029	3163767	NM_002068	3.34e-05	+	GNA15		5e-05	1.51856		2.18e-33	2.22	no
chr17	30814104	30818271	NM_003885	0.000166	+	CDK5R1		5e-05	2.52757		1.43e-43	2.2	no
chr3	50654561	50686728	NM_001243925	3.62e-05	+	MAPKAPK3		5e-05	1.10037		1.58e-22	2.2	no
chrX	117861558	117928496	NM_001560	0.000164	+	IL13RA1		5e-05	0.740086		6.91e-23	2.18	no
chr19	15619335	15663128	NM_173483	0.000139	+	CYP4F22		5e-05	1.37089		4.36e-18	2.17	no
chr13	30083550	30169825	NM_003045	8.28e-06	-	SLC7A1		5e-05	1.58618		3.93e-21	2.16	no
chr3	10206562	10285427	NM_001570	0.000144	+	IRAK2		5e-05	1.9941		1.07e-39	2.12	no
chr22	31530792	31536593	NM_015715	0.00018	-	PLA2G3		5e-05	1.91348		1.7e-23	2.11	no
chr1	47649260	47655771	NM_005764	5.59e-05	-	PDZK1IP1		5e-05	2.18189		2.61e-27	2.08	no
chr4	75230859	75254477	NM_001432	2.91e-05	+	EREG		5e-05	2.16911		9.18e-18	2.03	no
chr1	236686738	236716279	NM_006499	0.000172	+	LGALS8		5e-05	0.739603		1.86e-17	2.03	no
chr16	24550907	24584183	NM_006910	0.000126	+	RBBP6		5e-05	1.42874		2.67e-37	2	no
chr1	211831598	211848972	NM_001204182	0.000178	-	NEK2		5e-05	2.31981		6.69e-28	1.98	no
chr15	52599479	52821247	NM_000259	4e-05	-	MYO5A		5e-05	1.42597		1.69e-50	1.96	no
chr4	37828281	37864559	NM_018290	8.19e-05	+	PGM2		5e-05	2.02506		4.09e-33	1.96	no
chr16	31094744	31100130	NM_001039503	4.28e-06	-	PRSS53		5e-05	2.86009		3.04e-26	1.96	no
chr4	30722036	31148423	NM_001173523	0.000156	+	PCDH7		5e-05	1.00438		5.06e-26	1.95	no
chr16	67714618	67753273	NM_001243650	5.71e-05	-	GFOD2		5e-05	0.829642		1.32e-40	1.94	no
chr3	38048986	38066278	NM_001130964	6.76e-05	-	PLCD1		5e-05	0.60843		1.52e-36	1.94	no
chr2	70674411	70781147	NM_001099691	8.9e-05	-	TGFA		5e-05	1.82728		1.31e-26	1.93	no
chr16	58497993	58547523	NM_001130487	9.67e-05	+	NDRG4		5e-05	0.794741		9.05e-25	1.9	no
chr22	35777059	35790207	NM_002133	0.000176	+	HMOX1		5e-05	1.90549		1.22e-18	1.9	no
chr22	38302154	38338465	NM_033386	4.2e-05	+	MICALL1		5e-05	1.25939		1.44e-43	1.88	no
chr16	87863628	87903100	NM_003486	0.000174	-	SLC7A5		5e-05	1.974		1.3e-29	1.88	no
chr11	93862093	93915137	NM_015368	0.000132	+	PANX1		5e-05	1.51099		1.52e-35	1.86	no
chr15	100940599	101084531	NM_001290341	9.99e-06	-	CERS3		5e-05	2.11659		9.18e-22	1.85	no
chr1	86889768	86922240	NM_006536	2.83e-05	+	CLCA2		5e-05	2.03863		5.55e-51	1.84	no
chr1	89724633	89738544	NM_001134486	6.71e-05	-	GBP5		5e-05	2.57513		3.86e-27	1.83	no
chr6	167704802	167729502	NM_001143947	0.00012	+	UNC93A		5e-05	1.73635		3.15e-19	1.82	no
chr7	121713597	121784344	NM_005763	0.000146	-	AASS		5e-05	1.15075		8.19e-30	1.81	no
chr16	74705752	74734789	NM_001142497	0.000116	-	MLKL		5e-05	0.830767		9.14e-18	1.81	no
chr18	61420280	61472610	NM_001040147	6.99e-05	+	SERPINB7		5e-05	1.63565		4.24e-12	1.81	no
chr12	14656596	14720791	NM_024829	0.000165	-	PLBD1		5e-05	2.14342		7.82e-44	1.8	no
chr19	1107632	1132273	NM_001100122	7.42e-06	-	SBNO2		5e-05	1.23824		1.91e-25	1.78	no
chr1	43849578	43855483	NM_001001653	6.88e-05	-	MED8		5e-05	1.34475		5.57e-44	1.77	no
chr3	48198667	48229801	NM_001789	0.000132	-	CDC25A		5e-05	1.86778		1.29e-26	1.77	no
chr1	233749749	233808258	NM_002245	0.000181	+	KCNK1		5e-05	1.23207		7.88e-19	1.77	no
chr2	38813	46588	NM_001077710	4.62e-05	-	FAM110C		5e-05	2.34313		7.63e-51	1.75	no
chr19	11685474	11689592	NM_001111034	7.48e-05	-	ACP5		5e-05	0.958329		2.99e-25	1.75	no
chr4	41937136	41962824	NM_018126	8.16e-05	+	TMEM33		5e-05	0.741512		1.7e-23	1.75	no
chrX	109437413	109561380	NM_001025580	0.000182	-	AMMECR1		5e-05	1.87992		2.97e-21	1.75	no
chr1	156669399	156675608	NM_001199723	3.71e-06	-	CRABP2		5e-05	2.00137		1.35e-47	1.73	no
chr15	38780301	38857007	NM_001128602	0.000166	-	RASGRP1		5e-05	2.21062		3.93e-34	1.7	no
chr2	113875469	113891593	NM_000577	0.000179	+	IL1RN		5e-05	1.72783		2.89e-10	1.7	no
chr19	51499263	51504958	NM_001281431	4.11e-05	-	KLK8		5e-05	1.25339		5.69e-25	1.66	no
chr3	12775028	12810956	NM_001284406	5.14e-06	-	TMEM40		5e-05	1.49861		3.15e-24	1.65	no
chr2	207040041	207082771	NM_001098199	0.000122	-	GPR1		5e-05	2.18957		1.35e-20	1.65	no
chr5	156887026	156901730	NM_001099287	0.000177	+	NIPAL4		5e-05	1.46192		2.55e-32	1.64	no
chr6	106534194	106557814	NM_001198	1.26e-05	+	PRDM1		5e-05	2.12883		3.07e-32	1.64	no
chr19	49251267	49258647	NM_000148	7.51e-05	-	FUT1		5e-05	1.19861		1.78e-29	1.63	no
chr12	49716970	49718171	NM_001100620	0.00017	+	TROAP		5e-05	1.86395		4.69e-16	1.62	no
chr4	15937192	15940363	NM_005130	3.03e-05	-	FGFBP1		5e-05	2.88773		5.03e-30	1.61	no
chr12	106631658	106641713	NM_006825	0.000108	-	CKAP4		5e-05	1.10288		2.81e-34	1.6	no
chr4	169137441	169239958	NM_017631	0.000114	-	DDX60		5e-05	2.06805		1.46e-31	1.6	no
chr16	58426297	58440048	NM_001126129	2.17e-05	+	GINS3		5e-05	1.42667		2e-47	1.59	no
chr11	118964584	118966177	NM_002105	0.000178	-	H2AFX		5e-05	1.1645		3.71e-32	1.58	no
chr5	159848916	159855751	NM_001282382	0.000164	+	PTTG1		5e-05	1.85814		2.12e-40	1.57	no
chr3	5163929	5222601	NM_018184	0.000152	+	ARL8B		5e-05	0.665571		6.77e-38	1.57	no
chr15	52121824	52204331	NM_014547	0.000114	+	TMOD3		5e-05	1.05991		9.85e-20	1.57	no
chr17	76967334	76976061	NM_005567	0.000172	-	LGALS3BP		5e-05	0.948019		1.33e-29	1.55	no
chr1	113454469	113498685	NM_001166496	0.000144	-	SLC16A1		5e-05	1.63665		1.78e-14	1.54	no
chr11	10472223	10529126	NM_000480	2.06e-05	+	AMPD3		5e-05	1.67727		3.58e-35	1.52	no
chr14	68168602	68201168	NM_152443	0.000179	+	RDH12		5e-05	1.51027		9.31e-17	1.51	no
chr19	38810483	38819649	NM_004823	1.8e-05	+	KCNK6		5e-05	1.19493		1.08e-36	1.48	no
chr20	44637546	44645200	NM_004994	0.000118	+	MMP9		5e-05	1.07238		1.53e-11	1.45	no
chr22	36622254	36635689	NM_030882	0.000163	-	APOL2		5e-05	1.0578		7.99e-24	1.43	no
chr1	211748380	211752099	NM_021194	0.00014	-	SLC30A1		5e-05	0.651243		3.74e-16	1.42	no
chr2	26256728	26360323	NM_016131	8.02e-05	+	RAB10		5e-05	1.47586		1.46e-49	1.41	no
chr16	16043433	16236930	NM_004996	1.31e-05	+	ABCC1		5e-05	1.16576		1.33e-52	1.4	no
chr15	35270541	35280497	NM_014106	3.08e-05	-	ZNF770		5e-05	1.11959		1.53e-08	1.37	no
chrX	62567106	62571218	NM_001012968	0.00013	-	SPIN4		5e-05	1.22894		6.92e-17	1.35	no
chr16	11348273	11350039	NM_003745	0.000139	-	SOCS1		5e-05	1.26464		2.69e-16	1.35	no
chr19	51479734	51487320	NM_001207053	1.23e-05	-	KLK7		5e-05	1.46024		1.39e-15	1.35	no
chr6	18387580	18469105	NM_182757	0.000133	+	RNF144B		5e-05	0.832102		6e-13	1.35	no
chr10	131934638	131978646	NM_001199868	7.33e-05	+	GLRX3		5e-05	1.19		9.03e-22	1.33	no
chr11	72929342	72953472	NM_002564	7.45e-05	+	P2RY2		5e-05	1.26004		5.14e-20	1.33	no
chr17	76352857	76356160	NM_003955	6.85e-06	-	SOCS3		5e-05	2.06379		2.73e-19	1.31	no
chr11	130029681	130080257	NM_021978	9.42e-06	+	ST14		5e-05	0.857692		8.55e-33	1.3	no
chr4	56212387	56239266	NM_024592	0.000125	+	SRD5A3		5e-05	0.872041		2.83e-18	1.3	no
chr14	34902143	34931468	NM_138288	4.37e-05	-	SPTSSA		5e-05	1.6192		6.24e-34	1.27	no
chr11	88053980	88070941	NM_001114173	0.000181	-	CTSC		5e-05	1.67383		2.12e-16	1.27	no
chr11	87846414	87908635	NM_022337	1.46e-05	-	RAB38		5e-05	1.84266		5.31e-30	1.24	no
chr5	60047615	60140101	NM_001104558	0.000158	-	ELOVL7		5e-05	1.89329		2.92e-25	1.24	no
chr13	20796100	20806534	NM_001110219	0.00014	-	GJB6		5e-05	2.30694		1.79e-47	1.23	no
chr6	83073960	83077133	NM_001166392	0.00011	+	TPBG		5e-05	2.17572		8.59e-17	1.23	no
chr1	6475293	6479979	NM_019089	6.68e-05	-	HES2		5e-05	0.611067		2.82e-12	1.22	no
chr22	37621300	37640339	NM_002872	7.02e-05	-	RAC2		5e-05	0.834486		1.19e-15	1.21	no
chr3	189349215	189615068	NM_001114978	0.000157	+	TP63		5e-05	1.4575		2.17e-10	1.21	no
chr11	64126624	64139687	NM_001006944	3.97e-05	+	RPS6KA4		5e-05	0.87915		2.67e-25	1.2	no
chr6	7281375	7313547	NM_001292008	0.000127	-	SSR1		5e-05	0.701079		7.44e-20	1.18	no
chr3	38179968	38184512	NM_001172566	0.000119	+	MYD88		5e-05	1.47341		1.2e-32	1.16	no
chr5	149109814	149234585	NM_001172698	2.14e-05	+	PPARGC1B		5e-05	1.21211		1.96e-20	1.16	no
chr17	35849950	35873588	NM_007026	0.000162	+	DUSP14		5e-05	1.46408		2.88e-31	1.15	no
chr1	231499496	231560790	NM_022051	0.000152	-	EGLN1		5e-05	0.65353		4.28e-22	1.15	no
chr17	74466974	74483991	NM_001005498	8.68e-05	-	RHBDF2		5e-05	1.01914		1.11e-22	1.14	no
chr15	45422191	45457776	NM_017434	5.08e-05	+	DUOX1		5e-05	0.961883		4.97e-14	1.14	no
chr1	33402046	33430414	NM_001127361	7.73e-05	-	RNF19B		5e-05	0.843494		6.49e-21	1.13	no
chr3	197236653	197282858	NM_004051	5.51e-05	-	BDH1		5e-05	0.563018		6.52e-20	1.13	no
chr4	79697531	79800594	NM_017593	0.000176	+	BMP2K		5e-05	1.05848		7.1e-12	1.12	no
chr8	42195972	42229331	NM_002690	0.000162	+	POLB		5e-05	1.26307		3.21e-32	1.09	no
chr1	156123321	156147542	NM_001193300	6.62e-05	+	SEMA4A		5e-05	0.67803		1.11e-21	1.09	no
chr13	31709110	31736158	NM_001286503	0.000164	-	HSPH1		5e-05	0.997057		1.68e-17	1.08	no
chr2	75059781	75120481	NM_000189	0.000122	+	HK2		5e-05	1.96168		1.85e-36	1.07	no
chr1	111728590	111747160	NM_001271833	8.56e-06	-	DENND2D		5e-05	1.12533		3.83e-25	1.07	no
chr20	56884770	56942563	NM_020673	7.85e-05	+	RAB22A		5e-05	0.709776		5.2e-32	1.06	no
chr5	32585604	32604185	NM_006713	6.31e-05	+	SUB1		5e-05	1.19381		2.14e-30	1.06	no
chr8	95653363	95719694	NM_001034915	0.000121	+	ESRP1		5e-05	0.765521		3.18e-29	1.06	no
chr17	30771480	30810337	NM_001270482	0.000182	+	PSMD11		5e-05	1.47661		3.23e-23	1.05	no
chr8	101930803	101965221	NM_001135699	0.000156	-	YWHAZ		5e-05	0.972214		1.19e-07	1.05	no
chr6	111279762	111289091	NM_138408	0.000114	+	GTF3C6		5e-05	0.807979		6.27e-42	1.04	no
chr4	48988658	49064095	NM_001286791	8.48e-05	+	CWH43		5e-05	0.95011		2.63e-32	1.04	no
chr17	30677156	30697468	NM_001032293	9.56e-05	+	ZNF207		5e-05	0.89613		2.25e-27	1.04	no
chr1	89990396	90063420	NM_001134476	0.000136	+	LRRC8B		5e-05	1.91526		6.88e-31	1.02	no
chr4	56262079	56292342	NM_018475	0.000151	+	TMEM165		5e-05	1.50397		6.46e-07	0.981	no
chr1	67873492	67896123	NM_001018067	0.000149	-	SERBP1		5e-05	1.33273		2.04e-29	0.928	no
chr18	47901391	47920538	NM_001039535	0.00018	+	SKA1		5e-05	1.63051		4.88e-15	0.916	no
chr21	45193545	45196256	NM_000100	8.53e-05	-	CSTB		5e-05	1.49699		3.4e-21	0.908	no
chr18	9546788	9614605	NM_001042388	2.85e-05	-	PPP4R1		5e-05	1.46138		1.32e-32	0.899	no
chr4	153547265	153601317	NM_152680	4.48e-05	-	TMEM154		5e-05	1.75074		4.68e-20	0.896	no
chr19	39897486	39900052	NM_003407	0.000138	+	ZFP36		5e-05	1.29733		4.04e-21	0.895	no
chr10	115439427	115490668	NM_001227	0.000154	+	CASP7		5e-05	1.49277		5.63e-22	0.891	no
chr6	36822605	36842800	NM_016059	0.000159	-	PPIL1		5e-05	1.17072		3.33e-17	0.889	no
chr1	15736390	15756839	NM_024329	3.42e-05	+	EFHD2		5e-05	0.871448		1.26e-10	0.889	no
chr3	188889762	189041271	NM_198485	2.37e-05	+	TPRG1		5e-05	1.069		6.57e-11	0.876	no
chr6	36646455	36655116	NM_000389	0.000127	+	CDKN1A		5e-05	0.640724		5.37e-21	0.869	no
chr16	31227282	31228414	NM_152901	0.000154	-	PYDC1		5e-05	1.52901		9.37e-12	0.865	no
chr9	71736179	71870124	NM_001170414	0.000168	+	TJP2		5e-05	0.688287		4e-36	0.857	no
chr1	186640943	186649559	NM_000963	0.000132	-	PTGS2		5e-05	1.95716		0.00127	0.854	no
chr1	158979681	159024945	NM_001206567	4.85e-06	+	IFI16		5e-05	1.54472		2.71e-20	0.853	no
chr10	1034348	1063708	NM_012341	5.76e-05	+	GTPBP4		5e-05	1.07407		2.88e-16	0.85	no
chr17	68165675	68176183	NM_000891	0.000144	+	KCNJ2		5e-05	1.97703		4.74e-19	0.849	no
chr17	4736634	4801356	NM_001024937	3.6e-05	+	MINK1		5e-05	0.785045		1.06e-17	0.841	no
chr2	12856997	12882858	NM_021643	0.000115	+	TRIB2		5e-05	0.771603		1.12e-17	0.84	no
chr5	65892175	66465423	NM_001164664	0.000161	+	MAST4		5e-05	2.32187		6.47e-11	0.83	no
chr13	53029494	53050766	NM_001098525	0.000162	+	CKAP2		5e-05	1.61791		7.57e-14	0.826	no
chr3	172223297	172241297	NM_001190942	0.00014	-	TNFSF10		5e-05	1.10469		1.63e-17	0.823	no
chr1	10459048	10480568	NM_001304451	0.00012	+	PGD		5e-05	0.629102		1.91e-12	0.819	no
chr16	2047652	2059822	NM_178167	6.99e-05	-	ZNF598		5e-05	0.682308		1.16e-20	0.818	no
chr15	83924654	83952209	NM_001301206	0.000147	-	BNC1		5e-05	1.18989		3.72e-12	0.804	no
chr6	137518620	137540567	NM_000416	1.71e-05	-	IFNGR1		5e-05	1.00736		1.93e-08	0.804	no
chr17	54965269	54991409	NM_005082	7.22e-05	-	TRIM25		5e-05	0.975781		7.77e-19	0.8	no
chr6	33540322	33548070	NM_001188	0.00015	-	BAK1		5e-05	1.01365		6.33e-15	0.797	no
chr6	37137921	37143204	NM_001243186	0.000181	+	PIM1		5e-05	1.04624		8.69e-12	0.797	no
chr7	30323922	30407308	NM_147128	0.000124	+	ZNRF2		5e-05	0.786566		1.59e-19	0.792	no
chr4	39699663	39784410	NM_001111112	0.000134	+	UBE2K		5e-05	0.704884		2.9e-31	0.791	no
chr1	156030965	156040295	NM_020387	5.14e-05	+	RAB25		5e-05	0.822165		2.09e-21	0.791	no
chr11	109964086	110042566	NM_033390	0.000122	+	ZC3H12C		5e-05	1.33982		8.53e-16	0.789	no
chr12	110288747	110318293	NM_016433	9.7e-06	-	GLTP		5e-05	1.7299		4.3e-18	0.787	no
chrX	152082985	152142025	NM_001178106	0.000124	+	ZNF185		5e-05	0.923759		5.71e-22	0.779	no
chr15	52311410	52358462	NM_002748	0.00011	+	MAPK6		5e-05	1.78196		1.1e-33	0.776	no
chr15	44829265	44855001	NM_001284335	0.000132	+	EIF3J		5e-05	1.0542		1.36e-28	0.775	no
chr7	139723543	139763521	NM_022750	0.000136	-	PARP12		5e-05	0.897543		1.62e-12	0.773	no
chr1	85279085	85358896	NM_012152	6.08e-05	-	LPAR3		5e-05	0.965433		8.89e-12	0.768	no
chr15	56119116	56209329	NM_001284338	9.93e-05	-	NEDD4		5e-05	1.28993		9.52e-11	0.763	no
chr1	26210676	26232993	NM_001145454	0.000119	-	STMN1		5e-05	0.757238		1.11e-19	0.761	no
chr7	95749531	95951459	NM_001160210	0.000176	-	SLC25A13		5e-05	0.697776		6.93e-17	0.746	no
chr5	125877532	125931082	NM_001182	7.19e-05	-	ALDH7A1		5e-05	1.20975		1.79e-35	0.743	no
chr20	39657461	39753126	NM_003286	5.96e-05	+	TOP1		5e-05	1.45802		5.35e-17	0.733	no
chr8	143866297	143868008	NM_003695	7.59e-05	-	LY6D		5e-05	1.1832		6.65e-17	0.731	no
chr8	20054703	20079207	NM_001693	7.51e-05	+	ATP6V1B2		5e-05	1.22509		7.38e-17	0.724	no
chr12	104609556	104744085	NM_001093771	0.000148	+	TXNRD1		5e-05	0.886863		9.04e-28	0.723	no
chr2	133402336	133429070	NM_001077427	0.000121	-	LYPD1		5e-05	2.43463		2.68e-06	0.723	no
chr11	19138691	19197967	NM_001001483	0.000136	+	ZDHHC13		5e-05	1.35872		2.42e-20	0.708	no
chr14	97263683	97347951	NM_003384	0.000144	+	VRK1		5e-05	1.01228		6.55e-16	0.7	no
chr11	65154040	65180995	NM_001300832	3.14e-05	+	FRMD8		5e-05	1.30513		1.03e-36	0.684	no
chr3	182971031	182991179	NM_032047	5.19e-05	+	B3GNT5		5e-05	1.537		2.21e-18	0.673	no
chr1	153270337	153283194	NM_052891	6.59e-05	-	PGLYRP3		5e-05	1.23245		3.67e-09	0.651	no
chr2	65313987	65357435	NM_004161	8.39e-05	-	RAB1A		5e-05	0.677755		1.33e-06	0.651	no
chr7	50511826	50518088	NM_001042762	7.96e-05	-	FIGNL1		5e-05	1.10298		5.24e-14	0.647	no
chr5	57749809	57755966	NM_001252226	0.000158	-	PLK2		5e-05	1.02824		1.26e-09	0.644	no
chr2	96808907	96811179	NM_004418	7.85e-05	-	DUSP2		5e-05	0.823327		2.83e-12	0.642	no
chr15	66161796	66184329	NM_001206836	4.94e-05	+	RAB11A		5e-05	1.53879		9.59e-39	0.639	no
chr12	95470524	95611240	NM_018351	0.000112	-	FGD6		5e-05	0.771103		1.89e-06	0.631	no
chr1	21046224	21059133	NM_001103160	7.82e-05	-	SH2D5		5e-05	3.77172		0.000529	0.625	no
chr8	74206836	74237520	NM_172037	0.000121	+	RDH10		5e-05	1.01584		8.84e-12	0.619	no
chr18	11981426	12030885	NM_014214	0.000162	+	IMPA2		5e-05	0.877999		5.83e-16	0.606	no
chr20	5095598	5107268	NM_002592	0.000164	-	PCNA		5e-05	1.08535		3.69e-18	0.589	no
chr6	54711568	54809897	NM_001010872	0.000126	+	FAM83B		5e-05	0.777416		5.22e-07	0.586	no
chr2	230899689	230933715	NM_152527	0.000114	-	SLC16A14		5e-05	1.04715		1.91e-11	0.585	no
chr1	60280532	60342050	NM_015888	0.000128	+	HOOK1		5e-05	0.863918		4.23e-09	0.585	no
chr10	99609994	99631335	NM_001010917	8.33e-05	+	GOLGA7B		5e-05	0.724365		1.21e-06	0.578	no
chr3	113616317	113666021	NM_001172105	3.6e-05	+	GRAMD1C		5e-05	0.816053		1.15e-11	0.573	no
chr1	117117019	117210377	NM_001007237	0.000127	-	IGSF3		5e-05	1.13841		4.33e-20	0.568	no
chr10	75936246	76469061	NM_001123	0.000114	+	ADK		5e-05	0.86767		1.64e-22	0.554	no
chr14	68213236	68283306	NM_015346	0.000157	-	ZFYVE26		5e-05	0.594196		1.02e-05	0.55	no
chr1	68150859	68154021	NM_001199741	0.000152	+	GADD45A		5e-05	0.770722		8.08e-12	0.542	no
chr3	52082936	52090461	NM_001947	3.2e-05	-	DUSP7		5e-05	1.02543		2.25e-15	0.541	no
chr5	147443534	147516925	NM_001127698	4.31e-05	+	SPINK5		5e-05	1.24019		1.17e-17	0.536	no
chr20	48807119	48809227	NM_001285878	0.000168	+	CEBPB		5e-05	0.72494		1.07e-18	0.518	no
chr8	130851838	130952118	NM_001256763	0.00017	-	FAM49B		5e-05	0.960397		1.17e-09	0.516	no
chr3	122044010	122060815	NM_005213	2.25e-05	+	CSTA		5e-05	2.56799		1.66e-25	0.509	no
chr10	92500575	92617671	NM_000872	0.000102	-	HTR7		5e-05	1.46501		1.75e-08	0.508	no
chr2	202098165	202152434	NM_001080124	1.74e-05	+	CASP8		5e-05	1.10958		3e-08	0.494	no
chr20	11873140	11907243	NM_001282550	0.000136	+	BTBD3		5e-05	0.774825		9.76e-14	0.481	no
chr3	5229358	5261650	NM_014674	3.31e-05	+	EDEM1		5e-05	0.868226		9.01e-08	0.462	no
chr20	33873533	33880225	NM_178468	1.51e-05	-	FAM83C		5e-05	0.771472		0.000305	0.453	no
chr15	51200868	51298097	NM_001252127	0.000183	+	AP4E1		5e-05	0.834207		0.00011	0.446	no
chr3	15469063	15484120	NM_033083	6.79e-05	+	EAF1		5e-05	0.989321		7.68e-13	0.43	no
chr5	60628099	60841999	NM_020928	8.68e-05	+	ZSWIM6		5e-05	0.736754		1.55e-12	0.423	no
chr14	88646451	88793256	NM_021161	0.000143	-	KCNK10		5e-05	3.70907		1.07e-09	0.42	no
chr6	134490383	134639196	NM_001143676	0.000142	-	SGK1		5e-05	1.16834		4.23e-20	0.416	no
chr1	51701944	51739119	NM_014372	0.000111	+	RNF11		5e-05	0.768309		3.76e-15	0.414	no
chr17	8339169	8371495	NM_001025579	7.13e-06	+	NDEL1		5e-05	0.874392		3.15e-16	0.388	no
chr12	56732662	56734194	NM_016584	5.62e-05	+	IL23A		5e-05	1.78949		0.00564	0.387	no
chr16	23614482	23652678	NM_024675	0.000107	-	PALB2		5e-05	0.806329		4.69e-12	0.376	no
chr19	12902309	12904125	NM_002229	7.05e-05	+	JUNB		5e-05	1.10179		4.18e-12	0.373	no
chr11	73087712	73108519	NM_032871	3.71e-05	+	RELT		5e-05	1.23311		3.43e-07	0.357	no
chr14	103592663	103603776	NM_006291	0.000115	+	TNFAIP2		5e-05	0.757568		1.81e-07	0.354	no
chr8	126444450	126450647	NM_001282985	7.51e-05	+	TRIB1		5e-05	0.809436		2.28e-09	0.353	no
chr5	148724976	148734146	NM_152407	0.000105	+	GRPEL2		5e-05	0.687091		2.34e-08	0.34	no
chr14	21677295	21737638	NM_001077442	0.00014	-	HNRNPC		5e-05	0.861746		1.02e-05	0.334	no
chr6	71123106	71270877	NM_001105531	0.000116	+	FAM135A		5e-05	0.982016		6.21e-10	0.327	no
chr10	25270907	25351208	NM_001270383	4e-06	-	ENKUR		5e-05	4.32837		0.00726	0.303	no
chr12	64845839	64895899	NM_013254	5.91e-05	+	TBK1		5e-05	0.868701		1e-08	0.297	no
chr3	38207025	38296979	NM_005109	0.000106	+	OXSR1		5e-05	0.614658		8.69e-11	0.277	no
chr12	120907659	120936298	NM_001037494	8.5e-05	+	DYNLL1		5e-05	0.891894		3.94e-15	0.249	no
chr16	56642477	56643409	NM_005953	0.000161	+	MT2A		5e-05	0.908789		7.61e-05	0.237	no
chr20	19867164	19983103	NM_001242581	0.000184	+	RIN2		5e-05	0.720386		2.22e-11	0.23	no
chr18	61144143	61172318	NM_002639	3.23e-05	+	SERPINB5		5e-05	0.90162		2.85e-05	0.202	no
chr1	24382530	24438665	NM_152372	9.7e-05	-	MYOM3		5e-05	1.24498		0.00493	0.178	no
chr6	121756722	121770890	NM_000165	0.000177	+	GJA1		5e-05	1.29162		0.000233	0.143	no
chr1	1215815	1227409	NM_001130413	6.54e-05	+	SCNN1D		5e-05	0.766344		0.0222	0.0295	no
chr18	28569330	28622781	NM_001941	2.85e-05	-	DSC3		5e-05	0.983554		0.0252	0.171	no
chr2	162848754	162931052	NM_001935	0.000158	-	DPP4		5e-05	0.964853		0.0364	0.44	no
chr20	56178901	56195632	NM_001160417	5.99e-05	-	ZBP1		5e-05	2.11708		0.0367	0.143	no
chr13	50202434	50208008	NM_138450	2.77e-05	+	ARL11		5e-05	2.01025		0.0389	0.0181	no
chr11	24518515	25104186	NM_001009909	0.000183	+	LUZP2		5e-05	2.14882		0.043	0.0106	no
chr17	26083791	26127555	NM_000625	4.25e-05	-	NOS2		5e-05	5.02058		0.0433	0.0748	no
chr17	3413795	3461289	NM_001258205	1.4e-05	-	TRPV3		5e-05	1.74432		0.062	0.00518	no
chr3	13860081	13921618	NM_004625	0.000103	-	WNT7A		5e-05	1.85736		0.0848	0.0658	no
chr5	137801180	137805004	NM_001964	8.08e-05	+	EGR1		5e-05	0.88786		0.111	0.251	no
chr14	59655380	59838123	NM_001270520	1.91e-05	+	DAAM1		5e-05	0.664163		0.115	0.184	no
chr5	175085039	175113245	NM_001131055	3.8e-05	+	HRH2		5e-05	2.63402		0.179	0.00565	no
chr12	46576840	46663208	NM_001077484	0.000172	-	SLC38A1		5e-05	0.566825		0.258	0.152	no
chr18	28709213	28742819	NM_004948	5.42e-05	-	DSC1		5e-05	1.32916		0.314	0.28	no
chr9	12693385	12710266	NM_000550	0.000166	+	TYRP1		5e-05	2.09856		0.317	0.0914	no
chr15	59171243	59225852	NM_001013843	0.000176	-	SLTM		5e-05	0.558108		0.327	0.0424	no
chr20	55204357	55214338	NM_003222	0.000174	+	TFAP2C		5e-05	0.653271		0.384	0.254	no
chr19	35940616	35942669	NM_005306	5.11e-05	+	FFAR2		5e-05	1.15859		0.435	0.00129	no
chr6	42192670	42419789	NM_001297573	0.000166	-	TRERF1		5e-05	0.708392		0.626	0.0729	no
chr1	116654375	116677861	NM_152367	0.000115	+	MAB21L3		5e-05	1.1473		0.669	0.0807	no
chr19	45251977	45263301	NM_005178	4.57e-06	+	BCL3		5e-05	0.878222		#N/A	#N/A	no
chr1	231154703	231175995	NM_198552	3.4e-05	-	FAM89A		5e-05	1.20663		#N/A	#N/A	no
chr12	92813869	92821924	NM_001025232	3.57e-05	-	CLLU1OS		5e-05	4.87085		#N/A	#N/A	no
chr14	35761522	35786685	NM_001282232	4.54e-05	+	PSMA6		5e-05	0.822735		#N/A	#N/A	no
chr10	90521162	90537999	NM_001102469	6.96e-05	+	LIPN		5e-05	1.07028		#N/A	#N/A	no
chr4	87744620	87770416	NM_197965	7.88e-05	-	SLC10A6		5e-05	1.12621		#N/A	#N/A	no
chr17	8294022	8301144	NM_001146684	8.85e-05	-	RNF222		5e-05	2.4674		#N/A	#N/A	no
chr12	62654120	62803501	NM_001252078	9.9e-05	+	USP15		5e-05	0.815941		#N/A	#N/A	no
chr2	24232952	24247145	NM_001080473	0.000106	+	MFSD2B		5e-05	3.66377		#N/A	#N/A	no
chr7	44084238	44101315	NM_001014436	0.000114	+	DBNL		5e-05	0.727191		#N/A	#N/A	no
chr17	18380098	18398259	NM_001040078	0.000121	+	LGALS9C		5e-05	2.89271		#N/A	#N/A	no
chr15	57884101	58009755	NM_001018090	0.000172	+	GCOM1		5e-05	2.17917		#N/A	#N/A	no
chr19	39687603	39692522	NM_001001414	0.000178	+	NCCRP1		5e-05	1.43384		#N/A	#N/A	no
1Start position of gene; 2 End position of gene; 3Based on Genome Reference Consortium Human Build 37 (GRCh37) hg19; 4 stands for Rank Product genes with an P <0.01 means statistical significance; 5log2(FC) means log2(Fold Change) it represents gene differential expression. The higher the absolute value is the more significant the difference is.
