# Supplementary material for: Chromatin accessibility and transcriptome integrative analysis revealed AP-1-mediated genes potentially modulate histopathology features in psoriasis
Source: Clin Epigenetics. 2022 Mar 11;14:38. doi: 10.1186/s13148-022-01250-6 (PMC8917665; doi:10.1186/s13148-022-01250-6)
Supplement: Supplementary file 7 — Additional file 7: Table S2. Methylation levels for loci located within the accessible peaks. [file 13148_2022_1250_MOESM7_ESM.xlsx]

## Sheet: Sheet1
Supplementary Table 2: Methylation levels for loci located within the accessible peaks.
CpG methylation columns								ATAC Peak columns
Chromosome	start1	end2	CpG3	Methy in PP (mean)4	Methy in NN (mean)5	BH-corrected P-value6		Chromosome	start	end	length	strand7	name	LogFC8 (PP vs. PN)	LogFC (PP vs. NN)	class9	distance To TSS10	SYMBOL11	Fra1_motif12
chr11	10476661	10476662	cg07329251	0.453977	0.54387	1.61e-08		chr11	10476438	10476780	343	*	chr11,10476438,10476780	1.14459	1.0091	Promoter (<=1kb) (6.65%)	0	AMPD3	186(AGGTGACTCAGG,+,0.00),187(GGTGACTCAGGC,-,0.00)
chr12	27484655	27484656	cg26165146	0.519367	0.594067	9.68e-07		chr12	27484202	27484755	554	*	chr12,27484202,27484755	1.83685	1.33004	Promoter (1-2kb) (3.40%)	-1032	ARNTL2	237(AAGTGAATCATC,+,0.00),238(AGTGAATCATCG,-,0.00),270(CAATGATTCACA,+,0.00),271(AATGATTCACAG,-,0.00)
chr6	24743860	24743861	cg08407620	0.675139	0.774865	4.95e-10		chr6	24743506	24744155	650	*	chr6,24743506,24744155	1.21219	1.36952	Distal Intergenic (42.05%)	-24103	C6orf62	79(AGATTAGTCATG,+,0.00),80(GATTAGTCATGA,-,0.00),141(ATATGAGTCATG,+,0.00),142(TATGAGTCATGC,-,0.00),486(TAATGACTCATC,+,0.00),487(AATGACTCATCT,-,0.00)
chr2	202098256	202098257	cg05130485	0.461697	0.546272	6.99e-07		chr2	202097972	202098542	571	*	chr2,202097972,202098542	1.0491	1.0181	Promoter (<=1kb) (6.65%)	0	CASP8	-
chr6	36627450	36627451	cg05735590	0.647028	0.725648	1.24e-05		chr6	36627013	36627604	592	*	chr6,36627013,36627604	1.10897	1.41745	Distal Intergenic (42.05%)	-16633	CDKN1A	-
chr19	35940173	35940174	cg03548857	0.443409	0.534286	1.76e-08		chr19	35939981	35941273	1293	*	chr19,35939981,35941273	1.25692	1.31374	Promoter (<=1kb) (6.65%)	0	FFAR2	-
chr19	3136075	3136076	cg07865607	0.298041	0.402657	6.7e-12		chr19	3135941	3137117	1177	*	chr19,3135941,3137117	1.30032	1.36388	Promoter (<=1kb) (6.65%)	0	GNA15	-
chr14	91709950	91709951	cg05875421	0.329736	0.42458	7.09e-10		chr14	91709811	91710230	420	*	chr14,91709811,91710230	1.61287	1.83922	Promoter (<=1kb) (6.65%)	622	GPR68	234(CAGTTACTCATG,+,0.00)
chr2	85173359	85173360	cg12656085	0.508768	0.637317	6.9e-11		chr2	85173064	85173988	925	*	chr2,85173064,85173988	1.276	1.322	Distal Intergenic (42.05%)	-24243	KCMF1	636(GAGTGACTCAGA,+,0.00),637(AGTGACTCAGAT,-,0.00)
chr22	50981120	50981121	cg08425796	0.751241	0.869279	5.29e-11		chr22	50980918	50981307	390	*	chr22,50980918,50981307	1.45689	1.2635	Distal Intergenic (42.05%)	-5155	KLHDC7B	-
chr10	90519679	90519680	cg25907743	0.681857	0.76585	9.76e-08		chr10	90519141	90520036	896	*	chr10,90519141,90520036	1.35505	1.4048	Promoter (1-2kb) (3.40%)	-1127	LIPN	-
chr4	1294782	1294783	cg21326139	0.506971	0.58215	3.3e-08		chr4	1294400	1295255	856	*	chr4,1294400,1295255	1.35591	1.449	Intron (38.29%)	-8146	MAEA	751(CTGTGAGTCACC,+,0.00),752(TGTGAGTCACCA,-,0.00)
chr16	82226583	82226584	cg16534399	0.403995	0.558454	1.58e-10		chr16	82226187	82226766	580	*	chr16,82226187,82226766	1.41494	1.11938	Exon (2.77%)	-22358	MPHOSPH6	-
chr11	72983404	72983405	cg04099543	0.540332	0.651807	3.77e-09		chr11	72983039	72983440	402	*	chr11,72983039,72983440	1.37367	1.43754	Promoter (<=1kb) (6.65%)	0	P2RY6	203(GGATGAGTCAGC,+,0.00),204(GATGAGTCAGCA,-,0.00)
chr19	908893	908894	cg03052794	0.327776	0.434595	6.8e-12		chr19	908637	909677	1041	*	chr19,908637,909677	1.39407	1.4957	Intron (38.29%)	3548	R3HDM4	707(AGGTGACTCAGC,+,0.00),708(GGTGACTCAGCC,-,0.00)
chr1	153387688	153387689	cg12067024	0.627903	0.718472	5.22e-09		chr1	153387575	153388391	817	*	chr1,153387575,153388391	1.94458	1.88788	Promoter (<=1kb) (6.65%)	-609	S100A7A	363(CAGTGATTCATC,+,0.00),364(AGTGATTCATCA,-,0.00)
chr17	76352716	76352717	cg23378546	0.446477	0.520542	4e-07		chr17	76352264	76352819	556	*	chr17,76352264,76352819	1.49738	1.49963	Downstream (<1kb) (0.39%)	3339	SOCS3	-
1Start position of gene; 2 End position of gene; 3 CpG corresponding IlmnID; 4 Methy in psoriasis lesions. 5 Methy in normal skin. 6 with an P <10−3 means statistical significance. 7 "*"means forward strand. 8 log2(FC) means log2(Fold Change) it represents gene differential expression. The higher the absolute value is the more significant the difference is. 9 Classification of position informatio…
