# Supplementary material for: Chromatin accessibility and transcriptome integrative analysis revealed AP-1-mediated genes potentially modulate histopathology features in psoriasis
Source: Clin Epigenetics. 2022 Mar 11;14:38. doi: 10.1186/s13148-022-01250-6 (PMC8917665; doi:10.1186/s13148-022-01250-6)
Supplement: Supplementary file 8 — Additional file 8: Table S3. KEGG pathway analysis shows upregulated target genes enriched in TNF, NON-like receptor, and IL-17 signaling pathway. [file 13148_2022_1250_MOESM8_ESM.xlsx]

## Sheet: KEGG
Supplementary Table 2. KEGG pathway enrichment for 408 upregulated genes
ID	Description	GeneRatio	BgRatio	pvalue	p.adjust	qvalue	gene symbol1	Count
hsa05164	Influenza A	17/207	172/8105	1.65999e-06	0.000446537	0.000424608	SOCS3/IFNGR1/CASP8/MX1/TMPRSS11D/RAB11A/OAS2/NLRX1/OAS3/MX2/TBK1/TRIM25/TMPRSS4/MYD88/TNFSF10/OAS1/BAK1	17
hsa04668	TNF signaling pathway	13/207	112/8105	4.9529e-06	0.000666164	0.000633449	NOD2/BCL3/SOCS3/CASP8/RPS6KA4/CCL20/JUNB/TNFAIP3/MLKL/MMP9/PTGS2/CASP7/CEBPB	13
hsa04657	IL-17 signaling pathway	10/207	94/8105	0.000132453	0.0112809	0.0107269	S100A7A/LCN2/CASP8/CCL20/TBK1/TNFAIP3/MAPK6/MMP9/PTGS2/CEBPB	10
hsa05160	Hepatitis C	13/207	157/8105	0.000180241	0.0112809	0.0107269	LDLR/SOCS3/CASP8/MX1/OAS2/OAS3/MX2/TBK1/IFIT1/CDKN1A/OAS1/BAK1/YWHAZ	13
hsa04621	NOD-like receptor signaling pathway	14/207	181/8105	0.000209681	0.0112809	0.0107269	NOD2/IFI16/CASP8/OAS2/NLRX1/OAS3/TBK1/GBP5/TNFAIP3/MYD88/NAMPT/PANX1/OAS1/PYDC1	14
hsa05169	Epstein-Barr virus infection	14/207	202/8105	0.000642932	0.0288248	0.0274092	CASP8/OAS2/OAS3/TBK1/NEDD4/TNFAIP3/MYD88/CDKN1A/CCNE1/OAS1/BAK1/GADD45A/LYN/PSMD11	14
hsa05162	Measles	11/207	139/8105	0.000828808	0.0318499	0.0302858	CASP8/MX1/OAS2/OAS3/MX2/TBK1/TNFAIP3/MYD88/CCNE1/OAS1/BAK1	11
1 Based on Genome Reference Consortium Human Build 37 (GRCh37) hg19
