# Supplementary material for: Chromatin accessibility and transcriptome integrative analysis revealed AP-1-mediated genes potentially modulate histopathology features in psoriasis
Source: Clin Epigenetics. 2022 Mar 11;14:38. doi: 10.1186/s13148-022-01250-6 (PMC8917665; doi:10.1186/s13148-022-01250-6)
Supplement: Supplementary file 9 — Additional file 9: Table S4. Correlation between confounders and expressions of 46 AP-1 targeted genes. Between Age, PASI, BMI, and gene expression are assessed using the Pearson correlation coefficient, and the P values of gender-related and smoking-related gene expression are calculated by t test, and P < 0.05 means statistical significance. [file 13148_2022_1250_MOESM9_ESM.xlsx]

## Sheet: 1
Supplementary Tabel 4. Correlation between confounders and gene expression levels
Gene symbol1	P2(Age)	P(PASI3)	P(BMI4)	P(Gender)	P(Smoking)
ZNF518B	0.782426	0.0894002	0.0530552	0.20774	0.513761
YAP1	0.866909	0.281685	0.0838185	0.263737	0.48535
UGCG	0.860037	0.219367	0.0338743	0.414296	0.987713
UBE2G1	0.843184	0.225324	0.124569	0.154063	0.477031
TTC9	0.722982	0.470296	0.336834	0.559571	0.869614
TSC22D2	0.483601	0.190819	0.0985168	0.467273	0.926107
TNFAIP3	0.383909	0.578615	0.532554	0.591054	0.402823
TMPRSS13	0.232521	0.45794	0.0358227	0.0185879	0.015218
STRN	0.834846	0.342615	0.332356	0.571589	0.975906
SQLE	0.656424	0.0610534	0.141003	0.385865	0.736886
SNX10	0.0133802	0.206689	0.391821	0.99023	0.399703
SLC5A1	0.752306	0.0799116	0.196948	0.629057	0.963689
SHB	0.262298	0.828548	0.958508	0.281201	0.41511
SESN2	0.126141	0.351224	0.666885	0.409017	0.273604
SDR9C7	0.927361	0.133848	0.0575951	0.911495	0.362887
RND3	0.745417	0.060644	0.1273	0.460168	0.897783
RAP2B	0.929491	0.263443	0.178995	0.804587	0.948392
RAB7A	0.974644	0.672423	0.0805374	0.551877	0.780295
PPARD	0.664298	0.474405	0.179219	0.375577	0.198494
PHTF2	0.34468	0.890377	0.405026	0.372314	0.185344
NUP210	0.0362441	0.0210162	0.74779	0.433084	0.101527
MYO1B	0.446058	0.261159	0.18871	0.312147	0.553995
MID1IP1	0.293997	0.189827	0.015417	0.422526	0.613035
LYN	0.463376	0.944132	0.198049	0.184474	0.244134
LIMK2	0.122161	0.786871	0.147909	0.477884	0.502867
LDLR	0.687964	0.207604	0.284025	0.0586706	0.0577056
IER5	0.048777	0.512987	0.0100075	0.825615	0.845454
ID1	0.957766	0.171506	0.456993	0.186373	0.407182
ICOS	0.587556	0.649881	0.284724	0.160812	0.0452913
HECTD1	0.281924	0.951311	0.783512	0.356527	0.47271
GHITM	0.678453	0.187882	0.0679085	0.386035	0.832957
FRMD6	0.461997	0.50028	0.622802	0.505596	0.8749
EIF4E	0.792777	0.213394	0.0960677	0.515986	0.92197
EIF4A3	0.567476	0.291067	0.875256	0.253465	0.374813
DNASE1L3	0.767556	0.5329	0.23623	0.548606	0.848566
DEK	0.40123	0.784775	0.196492	0.912364	0.967261
DDX3X	0.294469	0.631511	0.530255	0.0264698	0.063176
CYB5R4	0.993996	0.285841	0.0362382	0.309476	0.656343
CLPX	0.899615	0.585148	0.0533194	0.915035	0.804215
CEBPG	0.492489	0.708439	0.119751	0.87793	0.933953
CDCP1	0.285636	0.910281	0.878429	0.00311403	0.000722151
CALML3	0.353644	0.0243723	0.144353	0.648267	0.158675
C16orf72	0.632434	0.375933	0.127633	0.0963543	0.171439
ATP11B	0.995728	0.431993	0.106759	0.170501	0.317364
ARID5B	0.568677	0.769287	0.32199	0.348398	0.224038
AKIRIN2	0.30682	0.979645	0.524501	0.336908	0.216097
ABI1	0.669648	0.636269	0.226595	0.581667	0.85213
1Based on Genome Reference Consortium Human Build 37 (GRCh37) hg19; 2Between Age, PASI, BMI, and gene expression are assessed using the Pearson-CorrelationCoefficient, and the P values of gender-related and smoking-related gene expression are calculated by t-test, and P＜0.05 means statistical significance; 3The PASI score, Psoriasis area and severity index, is a psoriasis lesion area and severity…
