# Supplementary material for: Chromatin accessibility and transcriptome integrative analysis revealed AP-1-mediated genes potentially modulate histopathology features in psoriasis
Source: Clin Epigenetics. 2022 Mar 11;14:38. doi: 10.1186/s13148-022-01250-6 (PMC8917665; doi:10.1186/s13148-022-01250-6)
Supplement: Supplementary file 10 — Additional file 10: Table S5. The main demographic and clinical characteristics of samples. Pearson correlation coefficient was used to evaluate the continuous variables (age, BMI), and a chi-square test was used to assess the dichotomous variable (Gender). P < 0.05 means statistical significance. [file 13148_2022_1250_MOESM10_ESM.xlsx]

## Sheet: Sheet1
Supplementary Table 5.The main demographic and clinical characteristics of the samples
	RNA-seq				ATAC-seq
	Psoriasis	Controls	P1		Psoriasis	Controls	P
No	20	20	/		15	19
Age	37±152	42±15	0.2		35±13	43±14	0.08
BMI	22±2	22±3	0.8		23±3	23±3	0.99
Gender(male:female)	14:6	9:11	0.11		9:6	8:11	0.49
Smoking(Yes:No)	07:14:00	NA3	NA		8:7	NA	NA
Ethnicity	All are Han Chinese				All are Han Chinese
1The P values of Age and BMI are assessed using the t-test, and P values for Gender are calculated by chi-square test, and P＜0.05 means statistical significance; 2It represents mean±Stdev; 3NA represents the missing value.
